# Supplementary material for: Discrepancies between Promised and Actual AI Capabilities in the Continuous Vital Sign Monitoring of In-Hospital Patients: A Review of the Current Evidence
Source: Sensors (Basel). 2024 Oct 9;24(19):6497. doi: 10.3390/s24196497 (PMC11479359; doi:10.3390/s24196497)
Supplement: Supplementary file 1 [file sensors-24-06497-s001.zip]

Archive with 1 entries (1 files):
- sensors-3216471-supplementary.pdf
